# Supplementary material for: Two Cases of Chromosome 27 Trisomy in Horses Detected Using Illumina BeadChip Genotyping
Source: Animals (Basel). 2025 Jun 22;15(13):1842. doi: 10.3390/ani15131842 (PMC12248643; doi:10.3390/ani15131842)
Supplement: Supplementary file 1 [file animals-15-01842-s001.zip]

Archive with 1 entries (1 files):
- animals-3630236-supplementary.pdf
